# Supplementary material for: Functional division of labor in motility, lignocellulose digestion, and nitrogen metabolism revealed for the Mixotricha paradoxa holobiont
Source: ISME J. 2025 Aug 20;19(1):wraf178. doi: 10.1093/ismejo/wraf178 (PMC12483993; doi:10.1093/ismejo/wraf178)
Supplement: Suppelementary_Tables_wraf178 [file suppelementary_tables_wraf178.xlsx]

## Sheet: S1
Table S1: Probes used for fluorescence in situ hybridization.
Probe name	Fluorescence	Target bacteria	Sequence (5' to 3')
MdMp-014-133	Texas red	Propulsinema mixotrichae	TCCCCATCCTCTAGGGCA
MdMp-bact197	6FAM	Synergitannerella mixotrichae	TCCTCCGGCAATTCCTCTT
MdMp-027-644	Texas red	Endomicrobiellum mixotrichae	CCCAAACTCAAGCTGAAC

## Sheet: S2
Table S2: Conditions of whole genome amplification.
	Membrane fraction (for Propulsinema mixotricae)	Membrane fraction with DNase I treatment (for Synergitanerella mixotrichae)	Cytoplasmic fraction (for endosymbiotic bacteria)
Sample (μl)	1.5	1	0.5
Lysis buffer (μl)	1.5	1	0.5
Neutralization buffer (μl)	1.5	1	0.5
Reaction mixture (μl)	25.5	17	8.5
Total volume (μl)	30	20	10
Incubated temperature (°C)	45	42	45
Incubated time (hours)	8	3	3

## Sheet: S3
Table S3: Genomes of Propulsinema mixotrichae, Synergitannerella mixotrichae, and Endomicrobiellum mixotrichae
assembled from the first-round whole genome amplification (WGA) products.
	Sample ID	Propulsinema mixotrichae			Synergitannerella mixotrichae			Endomicrobiellum mixotrichae
		Completeness (%)**	Contamination rate (%)**	Comparative analysis	Completeness (%)**	Contamination rate (%)**	Comparative analysis	Completeness (%)**	Contamination rate (%)**	Comparative analysis
Membrane fraction without DNase I treatment	1-1	46.64	5.2		97.85	0.55	✓	71.39	0.87
	1-2	n.d.	-		94.56	2.28	✓	n.d.	-
	1-3	47.95	1.84		98.68	10.82		n.d.	-
	1-4	n.d.	-		n.d.	-		n.d.	-
	1-5	42.93	3.15		76.42	23.61		89.61	1.19	✓
	1-6	50.47	0.14		86.35	0.01	✓	n.d.	-
	1-7*	87.41	2.55	✓	84.47	47.23		n.d.	-
	1-8	49.21	3.06		91.11	31.66		n.d.	-
	1-9	61.45	0.63		88.45	27.5		71.55	3.24
	1-10	86.69	1.73	✓	87.73	29.17		n.d.	-
	1-11	n.d.	-		94.26	0.27	✓	n.d.	-
	1-12	56.8	2.21		74.84	1.82		98.17	5.79	✓
	1-13	50.19	2.96		91.71	58.88		n.d.	-
	1-14	90.17	12.59		86.41	42.67		88.86	0.04	✓
	1-15	n.d.	-		94.48	13.69		97.94	1.5	✓
	1-16	81.98	4.57	✓	91.54	72.83		87.58	1.71	✓
	1-17	92.06	4.94	✓	96.83	13.97		95.75	1.4	✓
	1-18	91.61	7.7	✓	99.19	6.94	✓	98.23	0	✓
Membrane fraction with DNase I treatment	2-1	72.1	0.33		64	6.19		n.d.	-
	2-2	86.83	1.69	✓	88.53	40.23		n.d.	-
	2-3	n.d.	-		-	-		n.d.	-
	2-4*	n.d.	-		99.37	0.22	✓	n.d.	-
Cytoplasmic fraction	3-1	n.d.	-		n.d.	-		90.32	0.01	✓
	3-2	93.07	8.1	✓	89.09	88.29		98.51	1.8	✓
	3-3*	n.d.	-		n.d.	-		100	0.01	✓
* Selected in view of the compleness and contamination rate for the second-round WGA.
** Values were estimated using CheckM2, although they were calculated using CheckM v1.1.3 when we selected the best samples for the second-round WGA.
n.d.= not detected.

## Sheet: S4
Table S4. MiSeq read frequency of microbial taxa in the first-round whole genome amplification (WGA) products of the single Mixotricha paradoxa cell samples (see Table S3).
	Samples	Mixotricha paradoxa	Propulsinema mixotrichae	Synergitannerella mixotrichae	Endomicrobiellum mixotrichae	Other Spirochaetota	Other Bacteroidota	Other Elusimicrobiota	Bacillota	Actino-mycetota	Pseudo-monadota	Other Bacteria	Un-classified
Membrane fraction without DNase I treatment	1-1	1e-06	0.130493	0.563549	0.040971	0.0249792	0.0335345	0.000374425	0.00772991	0.00132149	0.00409748	0.0710019	0.121947
	1-2	0.010208	0.045998	0.141528	0.005716	0.056602	0.0556191	0.00029791	0.0198596	0.00311132	0.0174476	0.208945	0.434667
	1-3	0.006396	0.190557	0.241053	0.004482	0.0168352	0.0518798	0.000277641	0.0105565	0.0015142	0.0128624	0.158668	0.304918
	1-4	5e-06	0.064858	0.646915	0.015502	0.0142068	0.0439382	0.000170995	0.00939739	0.00152805	0.00391135	0.0682422	0.131325
	1-5	1e-05	0.145755	0.552082	0.103086	0.0191427	0.0300137	0.00077457	0.00591826	0.000698327	0.00299576	0.0478479	0.0916757
	1-6	4e-06	0.271187	0.491764	0.000685	0.0209311	0.0381868	9.1944e-05	0.00632334	0.000749498	0.00529801	0.0640604	0.100719
	1-7*	6e-06	0.392163	0.463688	0.004671	0.00332167	0.0251987	6.48545e-05	0.00237842	0.000429155	0.00345807	0.039196	0.0654252
	1-8	1e-06	0.16625	0.515961	0.017761	0.0309757	0.0294741	0.000156614	0.0123155	0.000967887	0.00617726	0.0754976	0.144462
	1-9	1.5e-05	0.156075	0.367251	0.061754	0.0607135	0.028738	0.000484609	0.0163112	0.0014169	0.00725295	0.137415	0.162573
	1-10	9e-06	0.277745	0.469989	0.002587	0.0331422	0.0297889	3.91982e-05	0.00723194	0.000827157	0.00415251	0.0787532	0.095735
	1-11	3e-06	0.107606	0.685078	0.015924	0.00986534	0.0301907	4.95698e-05	0.00424156	0.000465075	0.00290146	0.0632755	0.0803998
	1-12	1e-05	0.105081	0.088422	0.25678	0.0979517	0.0167518	0.00113075	0.0280301	0.00202952	0.011103	0.18663	0.20608
	1-13	6.5e-06	0.0402955	0.450383	0.001471	0.0269447	0.0648712	0.000125691	0.0232869	0.0125592	0.00904648	0.112448	0.258562
	1-14	1e-05	0.0314365	0.381556	0.018086	0.0609427	0.0395903	0.00039454	0.0208298	0.00149453	0.019609	0.103289	0.322762
	1-15	1.5e-06	0.020928	0.566094	0.0404525	0.02409	0.065875	0.000637388	0.0142932	0.000891635	0.00765238	0.0815426	0.177541
	1-16	3e-06	0.078822	0.648441	0.014373	0.0109608	0.0557335	0.000393871	0.00598144	0.000358993	0.00630633	0.0547941	0.123832
	1-17	7e-06	0.208385	0.451115	0.0234585	0.0452889	0.0381095	0.000217169	0.0162493	0.000963786	0.00693784	0.0867311	0.122537
	1-18	1.15e-05	0.177497	0.373333	0.029553	0.0714071	0.0388436	0.000396947	0.0208183	0.00145372	0.0167773	0.106759	0.16315
Membrane fraction with DNase I treatment	2-1	1e-06	0.203383	0.307943	0.000222	0.0226248	0.0962555	0.000239341	0.00979075	0.000962247	0.00823943	0.0676096	0.282729
	2-2	1e-06	0.187167	0.661269	4.8e-05	0.0201899	0.0176946	5.2727e-05	0.00656202	0.000384544	0.00371733	0.038044	0.0648693
	2-3	3.5e-06	0.003875	0.0114145	0.000131	0.0156784	0.0242639	0.000486873	0.0368783	0.0707959	0.0283971	0.197998	0.610077
	2-4*	1e-06	0.0120715	0.342593	0.0020885	0.0119444	0.016535	0.00025569	0.0261541	0.0427276	0.0198792	0.135416	0.390334
Cytoplasmic fraction	3-1	0.0001135	0.0030165	0.0051695	0.188594	0.0119402	0.074823	0.040958	0.101076	0.0490425	0.0104665	0.107091	0.407709
	3-2	5.5e-06	0.174722	0.302546	0.196434	0.0500248	0.034513	0.00169868	0.0146949	0.00132001	0.00490955	0.085319	0.133812
	3-3*	6e-06	0.008375	0.0070005	0.483646	0.0911037	0.0146064	0.00363706	0.0289152	0.00250436	0.00979502	0.146469	0.203942
* Selected for the second-round WGA: 1-7 for Prop. mixotrichae; 2-4 for Syn. mixotrichae; and 3-3 for Endo mixotrichae.

## Sheet: S5
Table S5: Conditions of the second-round whole genome amplification (WGA).
	Samples (see Table S3)
	1-7	2-4	3-3
First-WGA peoducts (μl)	9	19	9
Reaction Buffer (μl)	4.1	8.1	5
Double-distilled water (μl)	28.4	49.9	27.5
500 μM exonuclease-resistant random hexamer (μl)	5	10	5
100 mM DTT (μl)	0.5	1	0.5
25 mM dNTP (μl)	2	8	2
EquiPhi29 DNA polymerase (μl)	1	4	1
Total volume (μl)	50	100	50

## Sheet: S6
Table S6: Genomes/metagenome-assembled genomes (MAGs) used in comparative analysis of Propulsinema mixotrichae.
Genomes/MAGs	Accesssion no.	Source environment or host insect species	Completeness (%)**	Contamination rate (%)**	Total length (Mbp)	GC content	Contigs	Coding density**	Phylo-genomic tree
Gracilinema caldarium DSM7334	GCA_000219725.1	Fresh water	99.85	0.56	3.24	0.46	1	0.926
Treponema sp. J25	GCA_004343725.1	Hot spring	98.9	1.02	3.18	0.5	66	0.912
SulCav_GS09_5_63_49	GCA_020719845.1	Biofilm	97.78	1.26	3.31	0.63	252	0.919
Treponema sp. SZUA-426	GCA_003245635.1	Sediment	82.07	0.36	2.5	0.63	182	0.941
OH_SDB_12	GCA_023398155.1	Pig	80.79	2.51	3.41	0.64	628	0.932
Treponema sp. UBA12037	GCA_003527485.1	Groundwater	97.22	3.01	4.86	0.61	137	0.92
Treponema sp. UBA937	GCA_002293455.1	Macrotermes natalensis	97.16	0.34	3.01	0.45	115	0.897
Breznakiella homolactica RmG30	GCA_016616095.2	Rhyparobia maderae	97.35	4.01	4.67	0.53	1	0.905
Gx481_bin73	GCA_031265635.1	Glyptotermes sp.	84.54	2.63	1.98	0.55	257	0.93
Ct408_bin68	GCA_031255115.1	Calcaritermes temnocephalus	81.38	1.38	1.92	0.54	323	0.916
Hm464_bin60	GCA_031262035.1	Hodotermes mossambicus	99.18	0.19	3.07	0.45	215	0.913
Im510_bin15	GCA_031276945.1	Incisitermes marginipennis	81.93	0	2.18	0.47	152	0.833
PG1894_164	GCA_026002265.1	Reticulitermes speratus	82.75	0.48	2.53	0.45	381	0.867
Kf353_bin92	GCA_031273325.1	Kalotermes flavicollis	80.88	0	1.82	0.43	103	0.853
Cc175_bin106	GCA_031260245.1	Cryptotermes cavifrons	93.79	0	2.34	0.5	124	0.887
Cd354_bin125	GCA_031258305.1	Cryptotermes dudleyi	93.11	0.48	2.48	0.48	158	0.893
Ct408_bin93	GCA_031254795.1	Calcaritermes temnocephalus	92.21	0.04	2.32	0.52	293	0.858
Pcl387_bin11	GCA_031279555.1	Procryptotermes leewardensis	95.45	0.1	2.9	0.51	207	0.836
Cc175_bin75	GCA_031259035.1	Cryptotermes cavifrons	86.39	0.94	2.4	0.52	310	0.853
Cd354_bin68	GCA_031257675.1	Cryptotermes dudleyi	82.65	0	2.37	0.51	133	0.83
Gx485_bin2	GCA_031264115.1	Glyptotermes sp.	87.55	0.23	2.69	0.51	388	0.845
Gx481_bin52	GCA_031265845.1	Glyptotermes sp.	97.79	0.79	3.57	0.51	171	0.833
AUS109_230-02.bin.34	AUS109*	Glyptotermes sp.	82.42	2.76	2.84	0.56	1278	0.864
Cd354_bin30	GCA_031257995.1	Cryptotermes dudleyi	87.8	0	3.09	0.55	360	0.778
Nc350_bin98	GCA_031269165.1	Neotermes castaneus	83.11	2.09	3.31	0.56	397	0.783
Cd354_bin111	GCA_031258615.1	Cryptotermes dudleyi	87.3	0.04	2.51	0.53	277	0.85
Nm470_bin15	GCA_031282435.1	Neotermes meruensis	89.15	1.27	2.46	0.47	267	0.821
Gx481_bin89	GCA_031265535.1	Glyptotermes sp.	81.88	2.26	3.12	0.47	435	0.818
Nm470_bin66	GCA_031281945.1	Neotermes meruensis	94.89	0.29	2.49	0.47	99	0.843
RDCT112_301-70.bin.87	RDCT112*	Schedorhinotermes lamanianus	90.54	1.27	2.78	0.6	976	0.821
NG87_301-09.bin.176	NG87*	Coptotermes elisae	90.77	1.58	3.4	0.53	507	0.901
MD_RNA_1_229-05.bin.0	MD_RNA_1*	Mastotermes darwiniensis	90.44	0.24	3.01	0.54	1065	0.791
Zx50_bin7	GCA_031284645.1	Zootermopsis nevadensis	92.45	0.29	1.99	0.45	197	0.885
Pc512_bin79	GCA_031279965.1	Prorhinotermes canalifrons	82.35	0.08	1.61	0.48	160	0.924
Cf509_bin6	GCA_031256815.1	Coptotermes formosanus	84.18	0	2.02	0.45	185	0.914
Cd354_bin11	GCA_031258625.1	Cryptotermes dudleyi	80.16	3.93	2.12	0.55	242	0.868
Pcl387_bin160	GCA_031279015.1	Procryptotermes leewardensis	94.33	1.42	2.69	0.55	138	0.92
Pc512_bin78	GCA_031279975.1	Prorhinotermes canalifrons	84.53	0.06	2.62	0.58	249	0.851
Cc175_bin43	GCA_031259515.1	Cryptotermes cavifrons	88.73	2.11	3.15	0.54	419	0.891
Iy174_bin49	GCA_031275515.1	Incisitermes snyderi	84.4	1.54	2.31	0.55	326	0.885
Pc512_bin125	GCA_031280705.1	Prorhinotermes canalifrons	88.85	2.35	2.31	0.58	292	0.87
Gx481_bin104	GCA_031267115.1	Glyptotermes sp.	90.82	1.99	2.68	0.56	375	0.867
SING74_230-18.bin.25	SING74*	Neotermes sp. A	100	0.46	3.36	0.56	281	0.856
M16_272-51.bin.16	M16*	Tauritermes sp.	99.82	0.44	3.29	0.53	217	0.837
Im510_bin79	GCA_031276295.1	Incisitermes marginipennis	88.73	0.23	3.38	0.51	247	0.887
Pcl387_bin137	GCA_031279205.1	Procryptotermes leewardensis	90.72	0.11	2.54	0.52	150	0.88
Gx481_bin13	GCA_031266875.1	Glyptotermes sp.	89.98	0.05	2.6	0.52	112	0.868
Cd354_bin115	GCA_031258505.1	Cryptotermes dudleyi	80.81	0.14	2.06	0.52	191	0.875
Gsp477_bin62	GCA_031267685.1	Glyptotermes sp.	87.82	0.37	2.67	0.5	109	0.871
Po218_bin21	GCA_031290455.1	Porotermes adamsoni	91.26	0.72	2.92	0.52	259	0.878
Po218_bin31	GCA_031290325.1	Porotermes adamsoni	90.73	0.25	2.45	0.52	229	0.906
Pq454_bin73	GCA_031288975.1	Porotermes quadricollis	89.18	3.5	2.8	0.52	248	0.905
Pc512_bin91	GCA_031279815.1	Prorhinotermes canalifrons	89.34	1.37	2.81	0.51	258	0.859
Kf353_bin104	GCA_031274565.1	Kalotermes flavicollis	91.8	2.46	2.45	0.54	306	0.863
Gx485_bin84	GCA_031263265.1	Glyptotermes sp.	86.83	0.03	2.45	0.5	216	0.904
Gx481_bin203	GCA_031266255.1	Glyptotermes sp.	86.5	1.58	2.29	0.49	213	0.897
Nm470_bin53	GCA_031282065.1	Neotermes meruensis	98.17	1.49	2.65	0.54	179	0.861
Pcl387_bin184	GCA_031278815.1	Procryptotermes leewardensis	91.6	0.87	2.72	0.51	150	0.87
Roe453_bin17	GCA_031288495.1	Roisinitermes ebogoensis	89.49	2.57	2.72	0.54	252	0.831
Ncb351_bin4	GCA_031284195.1	Neotermes cubanus	89.82	0.23	2.61	0.5	311	0.831
Cc175_bin63	GCA_031259215.1	Cryptotermes cavifrons	86.97	0.21	2.73	0.51	290	0.843
Cd354_bin38	GCA_031258005.1	Cryptotermes dudleyi	82.7	0.83	2.65	0.52	187	0.855
Treponema primitia ZAS-2	GCA_000214375.1	Zootermopsis nevadensis	100	0.6	4.06	0.51	1	0.917
Ncb351_bin77	GCA_031283725.1	Neotermes cubanus	89.06	0.17	2.49	0.52	231	0.9
Treponema primitia ZAS-1	GCA_000297095.1	Zootermopsis nevadensis	100	1.25	3.79	0.51	192	0.923
Gsp477_bin110	GCA_031268975.1	Glyptotermes sp.	92.71	4.38	2.78	0.53	213	0.918
Ct408_bin151	GCA_031255645.1	Calcaritermes temnocephalus	94.04	0.57	2.44	0.55	239	0.911
Kf353_bin43	GCA_031273835.1	Kalotermes flavicollis	92.39	1.12	2.28	0.56	271	0.925
Gsp477_bin60	GCA_031267675.1	Glyptotermes sp.	87.91	1.98	2.49	0.51	110	0.911
Ncb351_bin84	GCA_031283575.1	Neotermes cubanus	95.79	2.43	2.39	0.56	276	0.922
Im510_bin12	GCA_031277165.1	Incisitermes marginipennis	91.67	1.63	2.48	0.54	123	0.899
Iy174_bin21	GCA_031275945.1	Incisitermes snyderi	89.22	2.17	2.13	0.53	186	0.915
Pcl387_bin77	GCA_031278215.1	Procryptotermes leewardensis	87.9	0.36	2.1	0.55	62	0.919
Gx481_bin22	GCA_031266175.1	Glyptotermes sp.	83.73	1.96	2.58	0.56	160	0.91
Cf509_bin23	GCA_031257195.1	Coptotermes formosanus	94.37	1.13	2.54	0.6	135	0.905
Pc512_bin50	GCA_031280125.1	Prorhinotermes canalifrons	81.1	4.19	2.43	0.56	172	0.912
MS502-30	GCA_025997795.1	Reticulitermes speratus	91.99	0.51	2.59	0.5	233	0.927
Nt197P3_bin57	GCA_009782555.1	Neocapritermes taracua	89.82	0	1.99	0.49	20	0.942
Nt197P3_bin60	GCA_009782495.1	Neocapritermes taracua	85.96	0.55	2.41	0.45	150	0.908
Nt197P3_bin20	GCA_009782955.1	Neocapritermes taracua	85.02	2.83	2.56	0.44	94	0.925
MS499-28	GCA_025997615.1	Reticulitermes speratus	97.2	0.46	3.52	0.51	251	0.934	✓
THAI23_301-82.bin.36	THAI23*	Parrhinotermes sp. A	89.27	0.86	3.39	0.55	942	0.899	✓
Cf509_bin30	GCA_031257105.1	Coptotermes formosanus	91.61	0.66	2.54	0.55	160	0.931	✓
Emb289P1_bin105	GCA_009781915.1	Embiratermes neotenicus	97.13	1.72	2.82	0.53	180	0.903	✓
Leadbettera azotonutricia ZAS-9	GCA_000214355.1	Zootermopsis nevadensis	100	1.41	3.86	0.5	1	0.934	✓
MD_RNA_1_229-05.bin.137	MD_RNA_1*	Mastotermes darwiniensis	86.71	4.36	3.55	0.68	1065	0.791	✓
Propulsinema mixotrichae	This study	Mastotermes darwiniensis	95.7	2.3	3.89	0.59	153	0.789	✓
Md513_bin18	GCA_031272575.1	Mastotermes darwiniensis	80.39	0.01	2.3	0.62	226	0.896	✓
MS502-68	GCA_025997875.1	Reticulitermes speratus	90.81	1.21	4.47	0.51	360	0.901	✓
Pcl387_bin26	GCA_031278715.1	Procryptotermes leewardensis	93.85	0.67	2.74	0.55	213	0.912	✓
Cd354_bin14	GCA_031258225.1	Cryptotermes dudleyi	81.81	0.87	2.61	0.58	254	0.912	✓
Kf353_bin129	GCA_031274285.1	Kalotermes flavicollis	88.65	1.77	3.13	0.58	188	0.919	✓
Cd354_bin128	GCA_031258265.1	Cryptotermes dudleyi	86.64	0.36	2.9	0.56	399	0.868	✓
Gx481_bin92	GCA_031265435.1	Glyptotermes sp.	93.22	2.56	3.67	0.52	206	0.917	✓
Pcl387_bin87	GCA_031278095.1	Procryptotermes leewardensis	97.32	1.91	3.05	0.51	157	0.9	✓
Gsp477_bin163	GCA_031268245.1	Glyptotermes sp.	87	0.06	2.35	0.52	242	0.93	✓
Cd354_bin24	GCA_031258115.1	Cryptotermes dudleyi	92.08	0.54	2.9	0.51	326	0.922	✓
Gsp477_bin147	GCA_031268385.1	Glyptotermes sp.	93.46	3.49	2.86	0.55	207	0.913	✓
Gx481_bin162	GCA_031266775.1	Glyptotermes sp.	97.54	1.37	3.1	0.54	108	0.923	✓
Gx485_bin165	GCA_031264395.1	Glyptotermes sp.	86.84	2.97	2.91	0.55	354	0.926	✓
Cd354_bin93	GCA_031257385.1	Cryptotermes dudleyi	88.91	3.74	3.11	0.54	308	0.882	✓
Nc350_bin204	GCA_031270205.1	Neotermes castaneus	81.95	0.62	2.48	0.56	253	0.901	✓
Cyl330_bin23	GCA_031254365.1	Cylindrotermes parvignathus	83.97	0.07	1.67	0.5	191	0.941	✓
Th196P3_bin148	GCA_009777735.1	Termes hospes	80.47	1.54	2.69	0.46	39	0.937	✓
Coa324_bin45	GCA_031256195.1	Coatitermes kartaboensis	81.93	4.61	2.47	0.49	249	0.916	✓
G730_301-53.bin.0	G730*	Dentispicotermes brevicarinatus	96.41	4.27	2.24	0.63	522	0.907	✓
Emb289P3_bin37	GCA_009784775.1	Embiratermes neotenicus	93.27	1.78	2.4	0.48	153	0.938	✓
Th196P1_bin3	GCA_009778155.1	Termes hospes	92.47	0.97	3.51	0.52	353	0.881	✓
Th196P3_bin31	GCA_009777535.1	Termes hospes	92.82	1.16	2.77	0.47	47	0.925	✓
Crp329_bin9	GCA_031256035.1	Crepititermes verruculosus	94.87	1.98	3.12	0.46	120	0.923	✓
TBRU8.14E_230-21.bin.20	TBRU8.14E*	Labritermes buttelreepeni	87.13	2.45	2.95	0.36	509	0.92	✓
TD114a_bin7	GCA_031286095.1	Trinervitermes sp.	88.29	2.23	2.77	0.43	270	0.864	✓
Co333_bin50	GCA_031256445.1	Cornitermes pugnax	97.94	1.74	2.79	0.45	107	0.932	✓
Mcx344_bin19	GCA_031273265.1	Microcerotermes sp.	86.97	4.53	2.01	0.47	136	0.938	✓
Nx346_bin17	GCA_031281555.1	Nasutitermes ephratae	82.73	4.52	2.49	0.41	212	0.916	✓
Spi319_bin6	GCA_031286205.1	Spinitermes trispinosus	94.46	1.87	2.34	0.4	126	0.934	✓
Ehx436_bin20	GCA_031254175.1	Euhamitermes sp.	83.45	4	1.66	0.43	272	0.941	✓
Co191P3_bin59	GCA_009786455.1	Cornitermes sp.	86.18	1.75	2.35	0.42	85	0.93	✓
Emb289P3_bin15	GCA_009784935.1	Embiratermes neotenicus	94.57	1.33	2.37	0.4	68	0.93	✓
Emb289P3_bin52	GCA_009781635.1	Embiratermes neotenicus	99.3	0.33	2.77	0.41	51	0.93	✓
Co333_bin15	GCA_031256635.1	Cornitermes pugnax	88.76	3.31	2.48	0.43	189	0.933	✓
THAI43_230-13.bin.60	THAI43*	Nasutitermes sp. 3	90.65	4.37	3.07	0.41	428	0.894	✓
Co191P1_bin45	GCA_009786625.1	Cornitermes sp.	94.31	4.77	2.73	0.44	264	0.93	✓
Emb289P3_bin141	GCA_009784975.1	Embiratermes neotenicus	94.98	0.67	2.6	0.42	73	0.929	✓
Co191P3_bin32	GCA_009787695.1	Cornitermes sp.	95.62	1.81	2.82	0.38	115	0.927	✓
Pal332_bin4	GCA_031281025.1	Palmitermes impostor	82.67	2.14	2.35	0.41	175	0.941	✓
Emb289P1_bin65	GCA_009785545.1	Embiratermes neotenicus	80.23	1.96	2.65	0.41	379	0.907	✓
* Retrived from the MG-RAST database.
** Estimated by CheckM2.

## Sheet: S7
Table S7: Genomes/metagenome-assembled genomes (MAGs) used in comparative analysis of Synergitannerella mixotrichae.
Genomes/MAGs	Accesssion no.	Source environment or host insect species	Completeness (%)**	Contamination rate (%)**	Total length (Mbp)	GC content	Contigs	Coding density**	Phylo-genomic tree	NMDS
Dysgonomonas macrotermitis DSM27370	GCA_900128985.1	Macrotermes barneyi	98.63	0.11	4.66155	0.39	51	0.897		✓
Dysgonomonas capnocytophagoides DSM22835	GCA_036511535.1	Human	97.7	0.16	4.78434	0.38	2	0.884		✓
Rs511_bin34	GCA_031287365.1	Reticulitermes flavipes	95.88	1.99	4.30649	0.37	563	0.904		✓
P11	GCA_004569505.1	Mouse	100	0.87	4.16364	0.38	169	0.897		✓
Dysgonomonas mossii DSM22836	GCA_000213575.1	Human	100	0.09	3.95437	0.37	28	0.899		✓
Kf353_bin95	GCA_031273295.1	Kalotermes flavicollis	97.15	2.48	4.16805	0.44	312	0.844		✓
Dysgonomonas gadei ATCCBAA286	GCA_000213555.1	Human	99.82	0.09	5.17609	0.4	25	0.879		✓
Iy174_bin68	GCA_031275375.1	Incisitermes snyderi	98.77	0.81	5.42238	0.4	115	0.883		✓
STE_176	GCA_028696875.1	Leachate well	89.49	0.3	2.34806	0.37	258	0.841		✓
Nc350_bin38	GCA_031269865.1	Neotermes castaneus	87.79	0.79	2.39419	0.47	202	0.893		✓
Md513_bin7	GCA_031272205.1	Mastotermes darwiniensis	91.66	3.29	2.33259	0.47	101	0.913		✓
UBA5287	GCA_002411345.1	Mud	97.25	0.05	2.97875	0.36	74	0.9		✓
STE_125	GCA_028698105.1	Leachate well	87.21	3.23	3.12272	0.44	390	0.905		✓
UBA4179	GCA_002381125.1	Bioreactor	98.19	0	2.15888	0.41	46	0.907		✓
SYSU GA16112	GCA_004138125.1	Hot spring	100	0.05	2.97689	0.42	39	0.885		✓
UBA5382	GCA_002409745.1	Mud	97.34	0.53	3.43414	0.45	46	0.892		✓
AS07pgkLD_31	GCA_012728465.1	Anaerobic digestor	89.5	0.74	2.5434	0.36	472	0.865		✓
OH_PFB_65	GCA_023418255.1	Chicken	97.28	0.03	2.49218	0.41	168	0.862		✓
JNU-WLY501	GCA_022267555.1	Mud	99.79	0.84	3.90672	0.41	1	0.878		✓
T4.14A_272-90.bin.166	T4.14A*	Euhamitermes hamatus	98.81	4.21	3.08914	0.43	222	0.885		✓
Cus372_bin26	GCA_031254645.1	Polyspathotermes sulcifrons	98.11	2.36	2.98812	0.4	31	0.909		✓
OH_PBlB_29	GCA_023388315.1	Chicken	99.13	0.04	2.97129	0.43	44	0.89		✓
OH_SBB_97	GCA_023424395.1	Pig	98.31	2.45	3.08059	0.41	66	0.907		✓
IBARAKI	GCA_002356435.2	Mud	98.72	0.15	3.69323	0.44	1	0.918		✓
AwDysgo	GCA_003851245.1	Andiperla willinki	98.21	0	2.93661	0.4	118	0.914		✓
Fux382_bin49	GCA_031253625.1	Furculitermes sp.	95.5	1.85	3.13643	0.38	135	0.924		✓
RDCT144_301-72.bin.54	RDCT144*	Odontotermes sp. D	99.03	3.83	5.23659	0.41	375	0.904		✓
Md513_bin73	GCA_031272075.1	Mastotermes darwiniensis	98.04	0.35	3.01693	0.47	94	0.935		✓
Gsp477_bin75	GCA_031267385.1	Glyptotermes sp.	88.48	2.39	3.76251	0.42	332	0.922		✓
Im510_bin99	GCA_031276105.1	Incisitermes marginipennis	91.42	1.07	2.5814	0.44	370	0.905		✓
Mp193P4_bin4	GCA_009778655.1	Microcerotermes parvus	89.59	1.62	2.91389	0.41	182	0.92		✓
US17_301-91.bin.111	US17*	Zootermopsis nevadensis	99.27	0.02	4.49948	0.41	147	0.92		✓
Pq454_bin51	GCA_031289145.1	Porotermes quadricollis	96.21	1.78	3.94369	0.42	169	0.932		✓
Po218_bin22	GCA_031290435.1	Porotermes adamsoni	91.99	3.56	3.23121	0.41	305	0.921		✓
Nc350_bin47	GCA_031269685.1	Neotermes castaneus	97.87	1.07	2.23414	0.44	125	0.904		✓
Gsp477_bin41	GCA_031267615.1	Glyptotermes sp.	94.93	0.47	2.1253	0.42	128	0.911		✓
Nc350_bin116	GCA_031271125.1	Neotermes castaneus	85.24	3.95	2.54918	0.43	197	0.908		✓
Cc175_bin119	GCA_031260045.1	Cryptotermes cavifrons	87.7	0.47	1.98563	0.45	57	0.898
Cd354_bin49	GCA_031257875.1	Cryptotermes dudleyi	89.81	1.28	2.8334	0.43	234	0.853
Hs463_bin48	GCA_031261285.1	Hodotermopsis sjostedti	98.23	1.71	2.83439	0.44	171	0.902		✓
Ca. Symbiothrix dinenymphae B410h	GCA_001417715.1	Reticulitermes speratus	90.96	1.73	3.51998	0.46	346	0.91		✓
Mp193P4_bin3	GCA_009783445.1	Microcerotermes parvus	99.39	0.02	2.70152	0.41	125	0.901		✓
MS502-62	GCA_025996895.1	Reticulitermes speratus	97.48	0.48	3.12144	0.42	258	0.927		✓
Nc350_bin218	GCA_031270075.1	Neotermes castaneus	88.81	0.3	2.4284	0.46	157	0.923		✓
PG1894_40	GCA_026000155.1	Reticulitermes speratus	87.9	1.49	2.8491	0.41	283	0.914		✓
Zx50_bin5	GCA_031284765.1	Zootermopsis nevadensis	82.54	1.18	1.59256	0.43	203	0.936		✓
Md513_bin77	GCA_031272095.1	Mastotermes darwiniensis	90.11	0.26	2.31429	0.46	141	0.934		✓
RDCT112_301-70.bin.75	RDCT112*	Schedorhinotermes lamanianus	99.55	0	1.06515	0.35	27	0.834
Chi15_131_272-31.bin.63	Chi15_131*	Stylotermes sp.	97.14	3.78	1.93155	0.33	486	0.895
NG84_272-72.bin.15	NG84*	Termitogeton planus	97.11	0.33	1.78282	0.36	367	0.776
TBRU8.25_272-94.bin.201	TBRU8.25*	Heterotermes tenuior	97.6	0.83	1.35789	0.3	134	0.732
Ca. Azobacteroides pseudotrichonymp CFP2	GCA_000010645.1	Coptotermes formosanus	100	0	1.22492	0.33	5	0.747
AUS47_272-11.bin.14	AUS47*	Heterotermes vagus	99.15	3.86	1.36448	0.37	223	0.836
Porphyromonas levii DSM23370	GCA_000379925.1	Bovine	98.74	0.45	2.51648	0.46	124	0.891
Porphyromonas gingivalis ATCC33277	GCA_000010505.1	Human	100	0.17	2.35489	0.48	1	0.857
Porphyromonas macacae DSM20710	GCA_000379945.1	Macaque	100	0.02	2.21453	0.44	31	0.886
Porphyromonas crevioricanis NCTC12858	GCA_900476255.1	Dog	98.72	0.22	2.13335	0.45	1	0.863
UBA12018	GCA_003447595.1	Fish	87.34	0.78	3.2335	0.41	173	0.787	✓	✓
ERR3139991_bin.1	GCA_947036995.1	Fish	96.94	0.02	2.58789	0.39	226	0.9	✓	✓
Marseille-P4001	GCA_900292045.1	Human	98.67	0.47	5.23863	0.39	14	0.876	✓	✓
Macellibacteroides fermentans DSM23697	GCA_013409575.1	Wastewater digestor	96.58	2.05	3.93599	0.42	10	0.894	✓	✓
Marseille-P3160T	GCA_900162725.1	Human	97.81	3.82	4.76129	0.43	5	0.885	✓	✓
TD116_bin63	GCA_031285565.1	Odontotermes sp.	88.74	0.59	5.01538	0.39	118	0.895	✓	✓
Pmx449_bin15	GCA_031277335.1	Promirotermes sp.	98.17	1.67	3.43202	0.45	284	0.916	✓	✓
Pq454_bin40	GCA_031289275.1	Porotermes quadricollis	84.33	1	3.00985	0.49	252	0.894	✓	✓
Ncb351_bin64	GCA_031283915.1	Neotermes cubanus	90.69	0.33	3.12186	0.51	393	0.857	✓	✓
Im510_bin41	GCA_031276675.1	Incisitermes marginipennis	96.31	0.51	2.91121	0.53	189	0.869	✓	✓
Md513_bin25	GCA_031272455.1	Mastotermes darwiniensis	91.92	1.35	2.75151	0.49	139	0.938	✓	✓
Gsp477_bin28	GCA_031267935.1	Glyptotermes sp.	97.12	0.11	2.84148	0.53	240	0.883	✓	✓
Nc350_bin189	GCA_031270465.1	Neotermes castaneus	90.99	0.9	3.02677	0.51	183	0.905	✓	✓
Cc175_bin44	GCA_031259505.1	Cryptotermes cavifrons	85.74	0.9	2.64961	0.51	417	0.892	✓	✓
Tannerella forsythia 92A2	GCA_000238215.1	Human	100	0.38	3.40552	0.47	1	0.894	✓	✓
Tannerella serpentiformis W11666	GCA_003033925.1	Human	95.32	0.09	3.0136	0.56	1	0.826	✓	✓
Pmx449_bin3	GCA_031277235.1	Promirotermes sp.	91.01	3.22	4.89515	0.44	579	0.892	✓	✓
Pc512_bin86	GCA_031279875.1	Prorhinotermes canalifrons	80.18	0.45	2.78506	0.46	410	0.928	✓	✓
Md513_bin98	GCA_031271805.1	Mastotermes darwiniensis	93.06	0.28	3.06776	0.48	138	0.945	✓	✓
CF_RNA_1_229-03.bin.32	CF_RNA_1*	Coptotermes formosanus	85.22	0.75	2.93647	0.44	645	0.896	✓	✓
Pq454_bin11	GCA_031289515.1	Porotermes quadricollis	87.2	0.03	2.21635	0.48	282	0.921	✓	✓
Cd354_bin75	GCA_031257565.1	Cryptotermes dudleyi	92.59	2.19	4.46536	0.43	294	0.901	✓	✓
Gx481_bin75	GCA_031265585.1	Glyptotermes sp.	89.42	3.72	4.87674	0.48	383	0.9	✓	✓
Cc175_bin96	GCA_031258835.1	Cryptotermes cavifrons	82.99	4.93	4.19663	0.44	354	0.915	✓	✓
Gsp477_bin67	GCA_031267485.1	Glyptotermes sp.	86.6	1.48	2.73055	0.52	351	0.892	✓	✓
Nm470_bin147	GCA_031282485.1	Neotermes meruensis	86.22	0.28	2.56253	0.47	384	0.918	✓	✓
Nc350_bin6	GCA_031269635.1	Neotermes castaneus	89.05	3.09	2.82926	0.47	407	0.91	✓	✓
Parabacteroides gordonii DSM23371	GCA_000428565.1	Human	99.7	0.99	6.67709	0.44	54	0.91	✓	✓
Parabacteroides goldsteinii DSM19448	GCA_000969835.1	Human	98.58	0.61	6.48676	0.43	7	0.9	✓	✓
Parabacteroides distasonis ATCC8503	GCA_000012845.1	Human	99.84	1.28	4.81138	0.45	1	0.905	✓	✓
Parabacteroides merdae CL09T00C40	GCA_000307495.1	Human	99.67	0.38	4.45874	0.45	11	0.889	✓	✓
Parabacteroides johnsonii DSM18315	GCA_025151045.1	Human	100	0.22	4.74946	0.45	1	0.899	✓	✓
STF2_179	GCA_028708075.1	Leachate well	97.93	0.18	3.25294	0.4	112	0.909	✓	✓
MO.1_2	GCA_021201295.1	Koala	98.6	1.1	3.70947	0.42	79	0.866	✓	✓
BH.11_4	GCA_021204405.1	Koala	95.11	0.5	3.45099	0.42	184	0.847	✓	✓
PF5-9	GCA_029893105.1	Periplaneta americana	100	0.55	3.68737	0.41	46	0.892	✓	✓
52	GCA_010500925.1	Periplaneta americana	99.78	0.06	3.00749	0.43	61	0.905	✓	✓
Roe453_bin44	GCA_031288175.1	Roisinitermes ebogoensis	84.05	0.02	1.60278	0.47	45	0.936	✓
Barb6XT	GCA_001657585.1	Cryptocercus punctulatus	96.71	0.56	3.43356	0.49	489	0.859	✓	✓
PH5-46	GCA_029892785.1	Periplaneta americana	100	0.69	4.42198	0.43	39	0.921	✓	✓
Ct408_bin127	GCA_031255855.1	Calcaritermes temnocephalus	94.78	1.69	3.56977	0.42	166	0.914	✓	✓
Roe453_bin14	GCA_031288515.1	Roisinitermes ebogoensis	90.72	3.18	3.84219	0.45	318	0.892	✓	✓
Cc175_bin27	GCA_031259845.1	Cryptotermes cavifrons	94.47	2	3.66242	0.46	204	0.907	✓	✓
Synergitannerella mixotrichae	This study	Mastotermes darwiniensis	99.17	4.1	3.18321	0.48	268	0.88	✓	✓
Nc350_bin62	GCA_031269535.1	Neotermes castaneus	93.12	1.68	3.44368	0.48	251	0.9	✓	✓
Gx481_bin210	GCA_031266215.1	Glyptotermes sp.	90.56	0.05	2.69575	0.5	134	0.87	✓	✓
US17_301-91.bin.61	US17*	Zootermopsis nevadensis	94.37	0	4.77178	0.48	147	0.92	✓	✓
Cf509_bin38	GCA_031257015.1	Coptotermes formosanus	95.42	0	3.11932	0.46	73	0.848	✓	✓
NG30_272-03.bin.167	NG30*	Parrhinotermes browni	88.42	3.14	4.50438	0.41	809	0.885	✓	✓
* Retrived from the MG-RAST database.
** Estimated by CheckM2.

## Sheet: S8
Table S8: Stats for RNA-seq of Mixotricha paradoxa.
	Category	M. paradoxa (1 cell)	M. paradoxa (3 cells)
Assembly of quality-trimmed reads	Total length (bases)	11844121	39826103
	Transcript contigs	13949	53514
	Minimum length	201	201
	Maximum length	3562	6630
	Mean length	849	744
	Median length	684	599
	N50	1039	857
	GC Content (%)	41	40
	CDS	12144	39655
Assembly after eliminating non-coding RNA, bacterial sequences, and mis-assembled contigs	Total length (bases)	8734393	26153506
	Transcript contigs	9645	31448
	Minimum length	297	297
	Maximum length	3562	6630
	Mean length	906	832
	Median length	739	672
	N50	1067	950
	GC Content (%)	41	40
	CDS	9645	31448

## Sheet: S9
Table S9: Genes for nitrogen fixation identified in the genomes of Propulsinema mixotrichae,
including genomes* not used for detailed analysis in the main text.
Samples (see Table S3)	Completeness (%)**	Contamination rate (%)**	nifH1 operon								nifHDK2
			nifH1	nifI1	nifI2	nifD1	nifK1	nifE	nifN	nifB	nifH2	nifD2	nifK2
1-7_Prop***	95.7	2.3	✓	✓	✓	✓	✓	✓	✓	✓	✓	✓	✓
1-10_Prop	86.69	1.73	✓	✓	✓	✓	✓	✓	✓	✓	✓	✓	✓
1-16_Prop	81.98	4.57	✓	✓	✓	✓	✓	✓	✓	✓	✓	✓	✓
1-17_Prop	92.06	4.94	✓	✓	✓	✓	✓	✓	✓	✓	✓	✓	✓
1-18_Prop	91.6	7.7	✓	✓	✓	✓	✓	✓	✓	✓	✓	✓	✓
2-2_Prop	86.83	1.69	✓	✓	✓	✓	✓	✓	✓	✓	✓	✓	✓
3-2_Prop	93.07	8.1	✓	✓	✓	✓	✓	✓	✓	✓	✓	✓	✓
* Only genomes with completeness ≥ 80% and contamination rate ≤ 10% were included used in the comparison.
** Estimated by CheckM2.
*** Selected for the second-round WGA and anlyzed in detail in the main text.

## Sheet: S10
Table S10. Number of glycoside hydrolase (GH) family genes of Mixotricha paradoxa and its bacterial symbionts.
		Host		Bacterial symbiont
GH family	Predicted function	Mixotricha paradoxa		Synergitanerella mixotrichae	Propulsinema mixotrichae	Endomicrobiellum mixotrichae
GH1	uncertain	2 (1)		-	-	-
GH2	β-galactosidase	2 (0)		3 (2)	-	-
GH3	β-glucosidase	28 (15)		3 (3)	3 (3)	-
GH5	endoglucanase	23 (14)		-	-	-
GH7	cellobiohydrolase/endoglucanase	49 (32)		-	-	-
GH8	endoglucanase	5 (2)		-	-	-
GH10	xylanase	15 (5)		1 (1)	-	-
GH13	α-amylase	4 (0)		2 (0)	3 (0)	-
GH15	glucoamylase	1 (0)		-	-
GH18	chitinase	-		-	1 (1)	-
GH19	chitinase	1 (0)		-	-	-
GH20	β-hexosaminidase	4 (1)		2 (1)	-	-
GH23	lytic murein transglycosylase	-		2 (2)	7 (3)	1 (0)
GH24	lysozyme	1 (1)		-	-	-
GH25	lysozyme	4 (2)		-	-	-
GH26	β-mannanase	8 (5)		-	-	-
GH27	α-galactosidase	1 (1)		-	-	-
GH28	polygalacturonase	-		1 (1)	-	-
GH29	α-L-fucosidase	-		2 (2)	-	-
GH30	xylanase	-		1 (1)	-	-
GH31	α-glucosidase	6 (2)		-	-	-
GH35	β-galactosidase	9 (4)		-	-	-
GH36	α-galactosidase	1 (0)		-	-	-
GH43	β-xylosidase	9 (6)		-	-	-
GH45	endoglucanase	15 (13)		-	-	-
GH47	α-1,2-mannosidase	1 (0)		-	-	-
GH50	β-galactosidase	1 (0)		-	-	-
GH51	α-L-arabinofuranosidase	-		3 (1)	-	-
GH53	galactanase	4 (4)		-	-	-
GH55	laminarinase	1 (0)		-	-	-
GH57	α-amylase	-		2 (0)	1 (0)	-
GH63	amylo-α-1,6-glucosidase	-		-	1 (0)	-
GH67	α-glucuronidase	4 (4)		-	-	-
GH73	glucosaminidase	-		3 (1)	1 (1)	-
GH77	4-α-glucanotransferase	2 (0)		1 (0)	1 (0)	-
GH78	α-rhamnosidase	-		3 (2)	-	-
GH81	endo-β-1,3-glucanase	1 (0)		-	-	-
GH88	glucuronyl hydrolase	-		1 (1)	-	-
GH92	α-1,2-mannosidase	-		1 (1)	-	-
GH95	α-L-fucosidase	-		4 (4)	-	-
GH99	α-1,2-mannosidase	3 (1)		-	-	-
GH106	α-L-rhamnosidase	-		4 (2)	-	-
GH127	β-L-arabinofuranosidase	-		2 (2)	-	-
GH133	amylo-α-1,6-glucosidase	-		1 (0)	-	-
GH158	β-galactosidase	2 (2)		-	-	-
Total		207 (115)		42 (27)	18 (8)	1 (0)
The number of expressed genes is shown, where the number of genes encoding enzymes with signal peptides is shown in parentheses.
Redundant homologous GHs in the M. paradoxa transcripts were clustered at a 95% similarity threshold.

[truncated: 5 more sheets: S11, S12, S13, S14, S15]
